# Supplementary material for: Structure and Physical Properties of Mg93−xZnxCa7 Metallic Glasses
Source: Materials (Basel). 2023 Mar 14;16(6):2313. doi: 10.3390/ma16062313 (PMC10057706; doi:10.3390/ma16062313)
Supplement: Supplementary file 1 [file materials-16-02313-s001.zip]

Archive with 1 entries (1 files):
- materials-2207624-supplementary.pdf
